# Supplementary material for: Antibiotic-Resistant Bacteria in Green Turtle (Chelonia mydas) Rearing Seawater
Source: Animals (Basel). 2021 Jun 21;11(6):1841. doi: 10.3390/ani11061841 (PMC8235308; doi:10.3390/ani11061841)
Supplement: Supplementary file 1 [file animals-11-01841-s001.zip]

Archive with 1 entries (1 files):
- animals-1231259-supplementary.pdf
